# Supplementary material for: Tryptophan-galactosylamine conjugates inhibit and disaggregate amyloid fibrils of Aβ42 and hIAPP peptides while reducing their toxicity
Source: Commun Biol. 2020 Sep 2;3:484. doi: 10.1038/s42003-020-01216-5 (PMC7468108; doi:10.1038/s42003-020-01216-5)
Supplement: Supplementary file 3 — Supplementary Data [file 42003_2020_1216_MOESM3_ESM.zip]

Archive with 6 entries (5 files):
- Supplementary Data/
- Supplementary Data/Supplemenatry data_Figure 2.xlsx
- Supplementary Data/Supplementary data_Figure 10.xlsx
- Supplementary Data/Supplementary data_Figure 5.xlsx
- Supplementary Data/Supplementary data_Figure 8.xlsx
- Supplementary Data/Supplementary data_Figure 9.xlsx
