# Supplementary material for: Tryptophan-galactosylamine conjugates inhibit and disaggregate amyloid fibrils of Aβ42 and hIAPP peptides while reducing their toxicity
Source: Commun Biol. 2020 Sep 2;3:484. doi: 10.1038/s42003-020-01216-5 (PMC7468108; doi:10.1038/s42003-020-01216-5)
Supplement: Supplementary file 3 — Supplementary Data [file 42003_2020_1216_MOESM3_ESM.zip › Supplementary Data/Supplemenatry data_Figure 2.xlsx]

## Sheet: Figure 2a
Figure 2a. ThT kinetics of Aβ42 aggregation in the absence or presence of 5-fold molar excess of the tested molecules.
	Normalized ThT fluorescence kinetics represented by average of three data sets and corresponsding standard error
Time(h)	Aβ42 (10 µM)	standard error	Aβ42 : WW (1:5)	standard error	Aβ42 : WGal (1:5)	standard error	Aβ42 : WGalNH2 (1:5)	standard error	Aβ42 : WGalNAc (1:5)	standard error
0	100.06	8.93801	100.247	4.93613	100.039	4.77816	99.9988	5.00522	100.459	11.4108
0.166667	40.9177	17.8286	60.1878	8.8155	79.1061	8.10738	77.2153	6.67434	68.796	12.8034
0.333333	34.2893	21.2384	57.6116	7.2045	76.5964	10.018	76.8942	7.84974	66.2673	12.116
0.5	60.9927	19.4509	73.2464	7.37753	81.5558	9.69672	86.6953	8.09236	79.5517	10.5437
0.666667	88.099	10.2375	91.915	5.44622	94.1496	8.51107	101.131	11.7525	104.009	4.64667
0.833333	123.771	12.2201	133.372	13.9373	111.377	6.33748	111.894	11.7185	143.876	5.92378
1	161.66	24.417	185.13	31.5119	128.48	3.2257	130.632	15.7937	179.719	15.9532
1.16667	218.917	31.9842	238.325	43.9229	153.829	2.55262	152.593	18.7664	231.807	20.7094
1.33333	294.323	37.4272	306.731	44.017	191.294	9.36044	197.067	24.7837	281.496	26.7565
1.5	396.917	48.8245	377.171	58.5763	228.607	16.5308	250.559	32.6945	322.631	30.2504
1.66667	499.437	64.5244	441.86	73.3623	259.784	20.929	301.101	35.7966	366.205	28.7713
1.83333	594.183	72.7599	512.406	85.1766	297.929	32.0551	354.538	36.4459	395.756	32.9151
2	674.483	81.0232	563.139	86.9814	333.046	42.2015	389.799	34.9408	420.378	33.8806
2.16667	737.63	95.3905	622.335	84.1203	363.489	49.1361	420.496	34.7653	440.271	32.8264
2.33333	772.833	94.0592	703.467	84.8614	390.215	49.1248	444.905	36.1003	464.177	34.6354
2.5	827.603	93.3803	748.995	99.1239	413.44	50.7449	447.668	36.9192	467.815	30.9883
2.66667	828.2	105.055	831.052	93.4599	430.662	42.6454	462.013	33.4051	478.943	33.4733
2.83333	823.727	121.172	768.926	67.671	444.214	50.846	476.712	33.9261	480.49	27.8447
3	900.47	88.1907	842.887	108.919	454.996	54.9083	473.416	40.484	483.658	24.3248
3.16667	867.49	117.111	889.978	84.7186	451.108	36.712	487.311	30.8657	470.308	26.8739
3.33333	889.37	80.7478	935.606	21.9094	482.147	30.2172	518.029	35.4035	482.159	26.7212
3.5	930.997	64.0463	870.33	60.3984	472.872	32.2725	508.009	27.3404	479.074	18.6888
3.66667	895.69	99.2815	968.307	119.024	517.146	53.2865	515.007	39.4721	496.609	17.9349
3.83333	915.687	52.9294	972.259	98.1435	518.881	52.6894	519.426	32.4494	483.884	22.9588
4	936.04	40.8662	873.484	49.4638	508.402	41.8534	528.845	27.2789	491.381	16.7176
4.16667	973.527	91.0953	934.106	79.1919	512.556	30.1016	510.234	21.1304	489.457	15.1791
4.33333	971.857	96.8637	1006.39	55.7948	517.437	22.1845	522.547	17.9325	474.579	7.39673
4.5	906.753	62.9161	929.674	54.3685	505.902	29.9883	503.387	13.8855	473.879	15.3211
4.66667	1002.32	22.8785	937.654	2.85326	542.655	32.1741	534.13	25.3885	483.775	12.0288
4.83333	946.343	30.2634	1043.18	48.745	537.921	28.8884	516.854	23.1425	490.149	11.6329
5	1041.45	34.6599	1070.27	56.186	558.575	28.3767	538.636	25.0151	483.454	16.6748
5.16667	980.877	18.2233	1001.13	27.9592	555.299	26.363	561.275	21.6609	477.16	17.1073
5.33333	996.147	39.4998	988.346	19.5722	560.201	32.229	540.742	19.3548	490.261	16.4557
5.5	1011.31	43.4653	1039.57	16.0971	537.73	9.93868	525.981	19.9936	470.51	10.8681
5.66667	1004.74	35.8994	1028.74	19.1374	563.204	32.3651	539.735	29.0274	484.592	12.0482
5.83333	1005.1	23.011	1034.41	47.3318	540.705	22.4677	541.292	16.9562	485.435	12.8201
6	983	41.1308	1074.73	53.785	563.304	27.4616	531.238	24.5786	486.602	11.3542
6.16667	984.013	38.2672	1044.33	25.8662	580.133	32.9836	514.882	16.0949	474.548	8.43423
6.33333	968.24	48.2583	1117.38	81.4817	569.919	35.1693	529.068	16.5718	506.497	12.8935
6.5	980.133	16.8821	1116.29	63.3003	561.928	15.2768	551.179	19.5083	484.698	12.9305
6.66667	933.227	26.629	1054.24	32.2705	567.718	27.7206	550.363	24.1603	478.198	13.7658
6.83333	1007	51.0796	1138.46	50.2162	566.013	14.7451	546.301	20.3107	493.791	6.40217
7	1061.66	30.8652	1115.83	33.6824	584.432	32.3389	525.498	20.0058	483.411	9.30716
7.16667	1018.07	22.365	1058.16	27.1641	553.441	13.8656	530.433	18.424	489.505	12.5757
7.33333	1057.74	42.8306	1094.73	44.9025	575.111	23.9638	543.924	19.2992	492.953	10.28
7.5	1005.91	31.8739	1092.41	60.6223	552.711	22.471	539.608	18.7469	483.626	7.88379
7.66667	1064.5	13.4158	1062.03	59.0746	570.008	28.0617	550.654	22.5558	493.394	11.4395
7.83333	1073.83	35.3461	1136.1	41.0547	583.843	14.9782	547.512	19.271	493.924	10.197
8	1020.53	29.62	1128.63	57.7707	580.046	21.6752	568.926	22.5124	499.934	6.16882
8.16667	1093.27	36.1625	1116.75	72.2326	579.114	33.3116	563.956	20.0502	482.94	10.7998
8.33333	985.377	32.5769	1080.69	16.4969	592.943	20.5447	527.392	20.326	502.093	6.89243
8.5	1050.71	26.6754	1146.01	34.1733	570.147	15.5983	528.374	19.2872	517.744	9.82816
8.66667	1037.8	29.3956	1085.96	28.2091	590.18	26.6814	542.377	17.1412	509.625	9.90312
8.83333	1037.2	43.4568	1146.09	38.9808	589.151	28.6644	543.88	25.7629	518.6	6.52276
9	1107.38	45.0343	1168.16	45.8038	578.702	16.2953	537.377	22.1849	508.709	9.07242
9.16667	1077.68	36.0496	1195.19	31.5288	607.26	27.0613	539.255	19.5263	518.128	6.89286
9.33333	1012.06	44.7955	1188.94	37.1753	603.382	18.6615	533.219	17.4589	500.422	9.01016
9.5	1004.1	39.7767	1216.18	67.5452	603.023	21.9719	559.85	19.7617	515.165	8.12978
9.66667	1035.5	35.5556	1201.34	46.0915	593.479	16.9794	570.073	21.8626	507.087	4.38077
9.83333	1053.39	60.8642	1137.29	78.2972	592.305	26.1398	544.976	19.8446	510.866	4.97025
10	1040	57.6256	1184.9	66.3902	618.349	29.1599	530.762	22.3439	502.735	10.2806
10.1667	1075.69	18.3075	1153.96	40.3847	591.545	15.6728	555.9	20.8122	486.813	3.61336
10.3333	1042.35	24.8545	1205.52	58.5918	621.818	26.7079	544.504	21.4433	496.832	3.93413
10.5	1075.74	45.7879	1174.19	39.1839	582.359	10.1598	561.936	22.0433	485.047	4.75252
10.6667	1028.12	30.9967	1185.2	54.1713	604.318	14.7542	547.338	18.9664	475.762	11.4536
10.8333	1075.45	43.6374	1189.62	53.2362	574.262	8.11044	540.953	21.8925	475.681	6.24358
11	1059.91	59.3475	1150.54	81.4491	589.267	16.884	560.343	19.1742	473.054	2.9612
11.1667	1073.29	42.2509	1169.61	57.7692	587.304	11.8041	553.63	18.059	461.696	4.69432
11.3333	1148.97	75.9472	1161.42	34.6553	615.702	18.5178	538.597	20.0997	461.227	7.38368
11.5	1101.32	56.1364	1208.27	25.3318	610.484	11.5639	557.412	21.2199	457.873	1.44545
11.6667	1056.92	21.5059	1187.12	26.9671	620.354	18.4615	542.077	20.3094	459.83	5.66548
11.8333	1119.47	77.4848	1199.51	65.4089	592.247	17.201	566.537	21.8241	458.233	5.48713
12	1032.31	52.9353	1229.4	50.8044	610.045	12.8765	553.023	19.2677	465.108	9.79811
12.1667	1091.05	51.2559	1189.37	50.2334	617.785	17.4498	548.063	18.6408	459.392	6.21897
12.3333	1117.83	53.3921	1145.08	17.6694	624.866	20.7965	548.191	17.9525	465.907	4.7112
12.5	1113.16	45.1907	1220.54	56.3747	617.232	12.6961	534.155	15.7205	467.325	4.68307
12.6667	1110.9	57.8172	1203.61	40.4415	607.112	10.7195	545.216	19.1071	470.669	3.7816
12.8333	1053.18	55.301	1183.93	35.3511	619.781	20.1634	516.952	20.4247	468.977	7.4453
13	1031.65	69.1476	1190.38	56.0698	619.338	24.4432	558.261	20.714	457.045	3.88913
13.1667	1087.88	87.138	1197.31	43.719	620.13	15.3198	536.732	12.4345	475.207	8.53637
13.3333	1029.66	70.93	1166.14	35.3869	636.076	25.6421	538.585	18.9077	467.441	3.1516
13.5	1040.53	35.7375	1200.49	42.5148	619.71	9.77121	531.499	16.6359	468.524	5.61935
13.6667	1052.31	34.7124	1198.72	11.7196	624.576	14.8233	575.633	20.0416	463.518	4.87587
13.8333	1060.96	56.0877	1242.58	64.5367	639.71	18.2822	544.76	23.8582	459.573	2.90768
14	1005.33	39.8726	1232.66	55.9746	618.269	14.4584	559.574	18.9594	478.432	3.37414
14.1667	1057.54	45.1045	1186.31	39.6979	648.836	20.4358	539.092	19.0167	472.945	1.39139
14.3333	1074.78	28.0886	1161.14	58.128	604.809	12.9556	543.64	20.0982	477.347	4.75892
14.5	1122.73	9.95937	1146.15	43.3193	620.703	16.1357	548.417	15.3398	472.837	4.4616
14.6667	1075.24	37.7776	1198.39	38.5291	590.717	6.92374	540.927	18.6654	462.067	3.61579
14.8333	1187.52	20.7205	1196.41	29.3092	615.031	13.8799	545.077	15.3497	467.155	3.25593
15	1137.44	22.5414	1194.7	57.4315	615.329	11.7094	566.191	18.43	462.489	6.15321

## Sheet: Figure 2b
Figure 2b. Dose-dependent inhibition of Aβ42 aggregation by the tested molecules.
% amyloid of Aβ42 in absence or presence of inhibitors
Molar Ratio (Aβ42 : Tested molecules)	Aβ42 (10 µM)	standard error	Aβ42 : WW	standard error	Aβ42 : WGal	standard error	Aβ42 : WGalNH2	standard error	Aβ42 : WGalNAc	standard error
(1:0)	100	1.98176	100	1.98176	100	1.98176	100	1.98176	100	1.98176
(5:1)	100	1.98176	93.1904	3.16974	69.4608	4.01853	77.1007	4.15737	68.8085	1.15772
(1:1)	100	1.98176	98.9039	7.66813	64.7596	2.56587	52.202	1.20131	53.5313	1.89494
(1:5)	100	1.98176	105.519	4.80721	49.6731	1.90295	44.9366	3.25509	34.9406	1.33046

## Sheet: Figure 2c
Figure 2c. CD analysis of conformational changes of the Aβ42 aggregates in the absence or presence of the tested molecules.
Normalized CD spectra
Wave length	Aβ42 (10 µM)	Aβ42 : WW (1:5)	Aβ42 : WGal (1:5)	Aβ42 : WGalNH2 (1:5)	Aβ42 : WGalNAc (1:5)
260	-29634.2	-49020.6	-21516.8	-20573	-6624.04
259.5	-29824.7	-49458.9	-21708	-20106.8	-6651.02
259	-30054.2	-49970.7	-21930.7	-19690.9	-6696.41
258.5	-30322.6	-50556	-22184.8	-19325.2	-6760.21
258	-30630	-51214.7	-22470.5	-19009.8	-6842.41
257.5	-30976.4	-51946.8	-22787.7	-18744.8	-6943.02
257	-31361.7	-52752.4	-23136.3	-18530	-7062.05
256.5	-31785.9	-53631.4	-23516.5	-18365.5	-7199.48
256	-32249.1	-54583.8	-23928.1	-18251.3	-7355.32
255.5	-32751.2	-55609.7	-24371.3	-18187.4	-7529.56
255	-33292.3	-56709.1	-24845.9	-18173.7	-7722.22
254.5	-34279.2	-57794.3	-25208.7	-19233.8	-7878.94
254	-33923.5	-57495.8	-25792.8	-18557.6	-8014.45
253.5	-34454.9	-59144.3	-26540.6	-18242.5	-7906.17
253	-35293.1	-60540.3	-27607.3	-18347.1	-8110.26
252.5	-34701.8	-60158.9	-27847.1	-18073.3	-8039.19
252	-33998.9	-59304.7	-28002.2	-17188.8	-8000.94
251.5	-35799.8	-62588.4	-28579.9	-17330.1	-8725.88
251	-36142.1	-62984.6	-28798.1	-17090.2	-9362.65
250.5	-37352.7	-66081.9	-29856	-16866.9	-9702.65
250	-37445	-66156	-29094.4	-16708.8	-10305.1
249.5	-37167.2	-65561.8	-28601.3	-16990.5	-10692.9
249	-36898.3	-65544.8	-28640.5	-17053.3	-10677
248.5	-37036.7	-65799.5	-28665	-16972.6	-11115.3
248	-37257.5	-65794.6	-27858.4	-17177.5	-10928.1
247.5	-38298.7	-66923.6	-27717	-18435.4	-11277.8
247	-38276.2	-66271.9	-25873.4	-19577.2	-11642.5
246.5	-37660	-63897.4	-24751.9	-19805.9	-11844.4
246	-38552	-64181.4	-24250.3	-21332.2	-12415.9
245.5	-40377.1	-66045.3	-24029.3	-22654.7	-13534.2
245	-40656.5	-65681.1	-23578.6	-23689.5	-14041.3
244.5	-41689.8	-66567.4	-23483.9	-25341	-14467.9
244	-43640.7	-70011.9	-24425.6	-26555.5	-15463.3
243.5	-46222.3	-74078.3	-24822.8	-27999.2	-16747.3
243	-48700	-78251.8	-26847.1	-29032.5	-17989.1
242.5	-51009.5	-82350.1	-27734.2	-30160.4	-18976.1
242	-54156.7	-86950.7	-29554.3	-31296.5	-20599.4
241.5	-59354.7	-96239.6	-32461.6	-33316.9	-23116
241	-62165.3	-100106	-34900.6	-34112.4	-24411.1
240.5	-67272.6	-108563	-37102.6	-36962.1	-26698.3
240	-69726.9	-110390	-37178.9	-39016.3	-28266.6
239.5	-73838.2	-116694	-39398.9	-41106.9	-30249.7
239	-79262.8	-124789	-41708.3	-43994.6	-32567.3
238.5	-84391.5	-132833	-43603.3	-46693.2	-35000.6
238	-89154.8	-139960	-44305.9	-49561.6	-37656.8
237.5	-93041.5	-145746	-45615.3	-52744.1	-39736.1
237	-95768.8	-149971	-45982.7	-54383.4	-41714.8
236.5	-99864.1	-157071	-48397.3	-56773.5	-44212.9
236	-104064	-163003	-49908.6	-59985.5	-46741.9
235.5	-108173	-168794	-52410.3	-62374.1	-49443.8
235	-112520	-174445	-54012.2	-65396	-52020.1
234.5	-118350	-182951	-55938	-68042.6	-54858
234	-125869	-194184	-58683.4	-71631.3	-58399.8
233.5	-133310	-207021	-62004.9	-74317	-62318.4
233	-141331	-219459	-65408	-77998.8	-66130.2
232.5	-151076	-234504	-68493.1	-82637.4	-70479.5
232	-161601	-251518	-73065.9	-86931.5	-75782.6
231.5	-170283	-265555	-76730.6	-89678.1	-80292.5
231	-179028	-278213	-79633.6	-93428.4	-84160.5
230.5	-188615	-292156	-81761.7	-98313	-88771.4
230	-197178	-303469	-83095.7	-102075	-92831.8
229.5	-208593	-321157	-86471.8	-106287	-98094.7
229	-218210	-335217	-88355.8	-111014	-102568
228.5	-227583	-349750	-90086.3	-114440	-107387
228	-237493	-364982	-91883.8	-119284	-112544
227.5	-244709	-375737	-94284.4	-122519	-116338
227	-253926	-390234	-97007.2	-125850	-121219
226.5	-262038	-402486	-99347.3	-130113	-125492
226	-266531	-406416	-100194	-132571	-128030
225.5	-275281	-420539	-104434	-136221	-131747
225	-283131	-431956	-106725	-140447	-135210
224.5	-290431	-442374	-109033	-144511	-137924
224	-299042	-456040	-113072	-150890	-141364
223.5	-307696	-469699	-117353	-157532	-144599
223	-314555	-478520	-120767	-163403	-146884
222.5	-322628	-492277	-126878	-170114	-149267
222	-329672	-503881	-131751	-177405	-151241
221.5	-334120	-510544	-135899	-183624	-152031
221	-338534	-516073	-140418	-191803	-152410
220.5	-341856	-519779	-144411	-198934	-152313
220	-345729	-525175	-148828	-206007	-153134
219.5	-350051	-531888	-154242	-213337	-153881
219	-351229	-531399	-157867	-220305	-153145
218.5	-351791	-530612	-161796	-226608	-151961
218	-351697	-530744	-166651	-232723	-150614
217.5	-349690	-527163	-169885	-237169	-148962
217	-349161	-526466	-172448	-242439	-147367
216.5	-345375	-520835	-174429	-246752	-144537
216	-341935	-515831	-176623	-250876	-142114
215.5	-342153	-519706	-180535	-255998	-140932
215	-340031	-517976	-181604	-260092	-139280
214.5	-336398	-513352	-183097	-263367	-136933
214	-331071	-507486	-184220	-265121	-134290
213.5	-325318	-500059	-184614	-265120	-131198
213	-320483	-496873	-186012	-265608	-128922
212.5	-314649	-491765	-186707	-266030	-126777
212	-307246	-483100	-185088	-265253	-124006
211.5	-298988	-474210	-184981	-263191	-121669
211	-290047	-462300	-184078	-261544	-118978
210.5	-281712	-452976	-183359	-258064	-117121
210	-273761	-444841	-181766	-254517	-115766
209.5	-263296	-431143	-179021	-250251	-113560
209	-251242	-414097	-175812	-244448	-110723
208.5	-240640	-400225	-173207	-238558	-108516
208	-228453	-384318	-169759	-231171	-106745
207.5	-216413	-366473	-164200	-223770	-104716
207	-205071	-352368	-159642	-216867	-102764
206.5	-190563	-330370	-152341	-209655	-100681
206	-178025	-313910	-146138	-202143	-99443.7
205.5	-167437	-299550	-140588	-195607	-98300.4
205	-156627	-283648	-133039	-189389	-98859.4
204.5	-142302	-261250	-125001	-180936	-97568.3
204	-130956	-243672	-116893	-173690	-97340.3
203.5	-119903	-227090	-109118	-165274	-97318
203	-107793	-209796	-100704	-159017	-97451.5
202.5	-95152.3	-190526	-91233.7	-152391	-98307.8
202	-83150.9	-174065	-83450.5	-145811	-99973.7
201.5	-69976.2	-155380	-75416.5	-140136	-100116
201	-58905.9	-139965	-69037.1	-133769	-102687
200.5	-46234.3	-123913	-63061.9	-127372	-105063
200	-35971.6	-105751	-53084.1	-120465	-107803
199.5	-24082	-89375.7	-45550	-114705	-109018
199	-15771.7	-77024.6	-41801.7	-108439	-112498
198.5	-10083.2	-63708.3	-39460.3	-106513	-115050
198	-4412.51	-50636.9	-34416.1	-103818	-118492
197.5	13404.5	-25187	-27432.6	-90638.9	-112644
197	23356.7	-25087.7	-21587	-83939.1	-113459
196.5	37831.6	1645.73	-10738.7	-77647.2	-114283
196	43075.9	13877.2	-7971.99	-92240.4	-115047
195.5	49706.8	30824.9	1091.71	-77572.3	-118191
195	48405.9	11616.1	4392.32	-76347.8	-126574
194.5	47974.6	12534.7	-808.432	-68301.2	-131969
194	45823.3	11562.2	-8546.74	-59191.6	-138027
193.5	41952.1	8698.55	-18822.6	-49019	-144747
193	36360.9	3943.84	-31636	-37783.3	-152130
192.5	29049.7	-2701.96	-46987	-25484.7	-160176
192	20018.6	-11238.9	-64875.5	-12123.1	-168885
191.5	9267.48	-21666.9	-85301.6	2301.58	-178256
191	-3203.56	-33986	-108265	17789.2	-188290
190.5	-17394.6	-48196.1	-133766	34339.9	-198987
190	-33305.5	-64297.4	-161805	51953.5	-210346

## Sheet: Figure 2d
Figure 2d. ThT kinetics of hIAPP aggregation in the absence or presence of 5-fold molar excess of the tested molecules.
	Normalized ThT fluorescence kinetics represented by average of three data sets and corresponsding standard error
Time (h)	hIAPP (10 µM)	standard error	hIAPP : WW (1:5)	standard error	hIAPP : WGal (1:5)	standard error	hIAPP : WGalNH2 (1:5)	standard error	hIAPP : WGalNAc (1:5)	standard error
0	9.29567	0.778204	29.9779	4.2796	45.5157	1.74819	34.9678	6.05215	22.0337	2.8943
0.25	7.33267	1.51068	-2.42753	10.9918	11.4642	2.80826	6.78627	6.55534	8.17983	5.03246
0.5	73.629	8.31823	312.254	37.3427	120.094	8.58383	101.986	10.0956	109.173	7.68397
0.75	252.183	24.288	629.363	26.2059	252.667	22.5033	207.286	15.5294	216.366	21.1115
1	473.89	31.7074	980.33	86.822	376.925	33.5867	311.773	25.5454	335.889	20.3674
1.25	602.112	27.6499	1609.15	211.926	544.774	46.6154	457.503	42.4245	500.339	19.4155
1.5	753.665	26.6568	2335.28	156.326	858.335	102.799	661.704	68.1801	694.298	26.9636
1.75	892.449	43.3459	2857.63	151.399	1101.62	73.0793	888.825	118.072	858.583	52.2612
2	1192.33	23.3227	3166.89	78.4811	1438.64	95.5748	1096.98	96.9653	1084.19	128.191
2.25	1669.37	39.4449	3521.81	109.574	1609.09	68.7373	1217.5	130.024	1180.35	94.0779
2.5	2302.39	319.41	3762.74	154.182	1716.25	82.2634	1372.31	105.233	1312.3	146.619
2.75	2951.05	259.082	4063.19	249.111	1921.77	56.735	1483	115.177	1384.26	162.597
3	3256.29	197.575	4256.34	275.791	1963.43	51.6625	1607.79	131.166	1463.88	154.548
3.25	3727.22	138.546	4441.52	279.47	2057.3	54.9682	1658.38	113.935	1544.33	152.219
3.5	4003.91	141.043	4588.86	285.068	2188.28	94.7464	1739.55	137.048	1580.33	160.649
3.75	4549.05	237.989	4641.5	268.528	2278.82	116.567	1771.71	134.02	1660.18	199.756
4	4697.71	113.028	4783.9	357.334	2447.08	108.762	1857.95	126.898	1735.52	213.354
4.25	4902.13	302.594	5155.14	472.238	2558.28	117.292	1937.36	136.521	1803.11	200.866
4.5	5062.14	216.271	5083.69	394.518	2596.92	109.213	2002.67	116.352	1828.38	207.378
4.75	5225.47	292.656	5147.95	382.807	2747.27	99.3434	2056.04	116.256	1874.32	223.003
5	5600.41	239.579	5383.62	436.357	2763.47	104.098	2122.73	116.316	1930.51	229.944
5.25	5838.23	245.02	5413.21	424.094	2861.18	79.8198	2162.77	126.974	1986.85	236.258
5.5	5890.84	173.745	5636.24	439.264	2890.65	97.4583	2215.3	124.342	2030.85	238.407
5.75	6069.11	164.671	5718.56	450.511	2919.47	57.8512	2310.33	91.5834	2060.23	232.768
6	6168.86	102.482	5762.15	423.257	3001.73	69.8477	2365.62	82.8269	2119.02	234.167
6.25	6218.68	133.083	5998.57	295.457	3009.34	81.7923	2378.4	101.8	2159.15	240.604
6.5	6237.97	137.204	6267.22	325.956	3139.41	109.686	2400.69	115.175	2211.22	250.506
6.75	6314.26	198.272	6187.95	284.1	3212.41	97.0919	2430.71	124.84	2245.8	232.035
7	6405.62	175.906	6251.81	287.296	3231.07	77.7486	2480.26	102.708	2271.5	227.525
7.25	6397.48	164.009	6421.16	320.471	3226.69	88.8279	2506.43	100.968	2266.77	221.203
7.5	6305.52	135.014	6518.39	308.32	3222.23	96.8985	2534.1	120.791	2263.86	218.299
7.75	6353.09	136.583	6603.37	279.559	3275.47	82.6903	2589.59	154.272	2291.61	214.471
8	6435.66	140.252	6737.36	230.04	3309.29	79.0691	2631.42	145.476	2305.1	212.673
8.25	6380.82	152.569	6750.79	193.148	3330.95	74.6006	2646.11	142.923	2308.37	213.551
8.5	6358	148.651	6792.84	210.465	3358.57	94.5676	2668.54	148.574	2314.35	208.86
8.75	6436.81	156.271	6865.13	212.787	3400.04	109.121	2727.61	146.611	2319.88	220.309
9	6410.7	156.76	6824.56	225.454	3445.79	80.2172	2752.05	152.238	2337.92	213.277
9.25	6466.37	135.5	6905.24	218.318	3449.37	84.1347	2784.24	163.321	2337.56	215.737
9.5	6407.92	166.55	6910.88	229.139	3450.77	88.0266	2810.28	161.819	2353.69	218.977
9.75	6341.91	143.363	6951.94	220.027	3464.69	88.7287	2827.83	164.797	2358.1	211.532
10	6382.16	148.271	6938.22	231.265	3446.5	95.0226	2853.2	162.488	2376.2	207.123
10.25	6363.96	160.978	6978.29	225.218	3454.78	93.938	2878.41	175.056	2395.34	197.021
10.5	6407.54	143.736	7036.63	271.992	3478.34	104.954	2913.55	187.836	2425.37	187.021
10.75	6456.14	121.179	7131.13	229.187	3541.16	129.37	2949.1	195.268	2468.93	181.19
11	6452.52	135.693	7205.21	217.096	3569.25	118.986	2970.92	193.83	2516.05	160.541
11.25	6404.07	157.237	7201.98	222.66	3590.3	107.548	2976.77	180.004	2545.06	131.634
11.5	6430.41	134.38	7247.39	260.364	3608.11	104.164	2981.69	190.75	2553.83	133.964
11.75	6450.05	141.982	7228.34	258.761	3631.14	111.329	2991.33	187.067	2568.37	142.313
12	6402.51	165.882	7216.74	250.333	3655.07	114.59	3005	188.257	2566.44	145.623
12.25	6419.27	157.695	7265.27	229.171	3673.53	129.015	2994.66	180.049	2566.7	151.401
12.5	6409.64	130.373	7198.05	256.153	3693.95	145.816	2980.54	177.247	2574.27	155.344
12.75	6422.45	135.93	7266.51	261.932	3688.66	139.511	2982.21	179.82	2584.95	154
13	6421.67	142.383	7230.09	268.481	3692.62	127.52	2987.38	171.949	2595.46	141.861
13.25	6445.17	126.364	7204.08	246.967	3684.05	119.809	2979.65	177.273	2583.16	140.103
13.5	6435.98	112.285	7254.39	290.828	3660.51	120.967	2975.52	175.759	2575.51	136.68
13.75	6434.89	116.808	7295.95	300.579	3637.04	114.224	2981.53	174.698	2566.18	131.766
14	6415.18	122.608	7250.98	226.104	3594.25	116.139	2986.37	179.251	2579.08	126.863
14.25	6371.2	149.083	7276.85	210.631	3564.5	108.371	2977.47	174.405	2593.47	109.996
14.5	6408.44	118.272	7406.12	237.358	3532.7	105.45	2977.39	174.068	2595.78	92.091
14.75	6417.89	128.084	7447.88	183.982	3520.54	101.248	2972.72	174.931	2582.46	67.6624
15	6381.01	144.662	7365.78	118.463	3491.69	95.8008	2961.27	181.678	2558.46	45.5907

## Sheet: Figure 2e
Figure 2e. Dose-dependent inhibition of hIAPP aggregation by the tested molecules.
% amyloid of hIAPPin absence or presence of inhibitors
Molar Ratio (hIAPP : Tested molecules)	hIAPP (10 µM)	standard error	hIAPP : WW	standard error	hIAPP : WGal	standard error	hIAPP : WGalNH2	standard error	hIAPP : WGalNAc	standard error
(1:0)	100	2.26707	100	2.26707	100	2.26707	100	2.26707	100	2.26707
(5:1)	100	2.26707	99.0825	2.64879	87.587	3.15356	83.7393	4.21012	94.2007	2.72363
(1:1)	100	2.26707	105.6	0.797531	69.6805	3.94802	66.0509	2.63641	60.1922	1.32441
(1:5)	100	2.26707	115.433	1.60829	54.7202	2.74368	46.4075	6.13513	40.0949	1.78196

## Sheet: Figure 2f
Figure 2f. CD analysis of conformational changes of the hIAPP aggregates in the absence or presence of the tested molecules.
Normalized CD spectra
wavelegth	hIAPP (10 µM)	hIAPP : WW (1:5)	hIAPP : WGal (1:5)	hIAPP : WGalNH2 (1:5)	hIAPP : WGalNAc (1:5)
260	-61512.2	-47220.3	-19486.9	-19291.7	-39878.4
259	-59659.6	-50078.9	-23842.7	-18736.6	-39026.3
258	-57977	-52844.5	-27788.7	-18303.4	-38334.5
257	-56464.3	-55517	-31324.7	-17992.2	-37803
256	-55121.6	-58096.4	-34451	-17803	-37431.7
255	-53948.8	-60582.7	-37167.3	-17735.7	-37220.7
254	-52946	-62975.9	-39473.8	-17790.3	-37170
253	-52113.1	-65276	-41370.5	-17966.9	-37279.6
252	-51450.2	-67483.1	-42857.2	-18265.5	-37549.5
251	-50957.2	-69597.1	-43934.2	-18686	-37979.6
250	-50634.2	-71618	-44601.2	-19228.5	-38570
249	-50835.5	-68003.5	-44749	-19454.3	-39419.3
248	-52315.5	-72964.9	-43223	-19735.1	-38444.3
247	-50072.9	-69697	-40460.7	-20771.5	-39440.2
246	-51277.4	-70035	-40895.1	-21818.8	-41583.2
245	-56116.4	-75886.3	-40744.3	-23177.6	-43372.2
244	-58717.5	-83414.7	-42321.2	-24152.9	-44719.2
243	-60857.2	-87761.9	-41913.3	-25784	-47351.2
242	-72323.9	-102198	-45597.7	-27582.1	-51130.9
241	-78850.1	-121501	-51524.1	-30134.1	-54099.2
240	-81593	-133346	-52639.9	-33027.5	-56813.7
239	-91163.3	-150960	-58134.5	-35146.7	-60126.9
238	-102685	-169811	-65154.9	-37163.1	-63816.6
237	-120480	-193934	-77705.3	-40241.9	-68469.9
236	-129336	-211309	-82281.2	-43251.6	-73484.2
235	-150137	-242526	-94961.9	-46304.6	-79840.7
234	-170392	-267954	-107973	-48576.3	-85838.8
233	-198594	-285392	-123924	-51781.2	-91901.4
232	-213521	-313212	-134488	-54927.6	-96834.2
231	-229471	-339300	-141861	-58808.5	-103872
230	-246300	-367255	-153065	-63325.5	-109482
229	-260344	-383597	-161688	-67933.8	-116192
228	-276260	-410403	-168564	-72955.7	-123796
227	-289012	-428571	-177822	-79147.6	-133271
226	-299270	-452119	-182690	-85450.7	-141873
225	-315236	-475159	-189715	-92433.9	-150033
224	-329210	-497206	-198536	-99464.4	-159841
223	-342149	-512246	-200945	-107349	-170137
222	-358802	-531570	-207551	-114421	-179447
221	-374700	-554154	-215382	-121701	-188444
220	-391960	-575696	-220298	-128099	-195665
219	-401516	-588275	-221361	-133097	-203199
218	-412614	-606925	-226486	-138136	-210470
217	-426702	-616708	-230801	-141894	-216940
216	-442197	-628952	-233056	-145226	-222803
215	-463247	-643439	-239662	-147141	-229677
214	-475537	-652193	-243706	-147649	-233198
213	-477634	-643038	-239857	-147308	-235010
212	-479465	-633105	-234897	-145061	-234860
211	-467646	-600612	-223507	-142093	-234993
210	-459307	-578332	-216278	-137007	-232224
209	-444587	-544494	-205591	-131189	-227644
208	-417212	-491650	-185682	-123467	-222933
207	-379881	-426533	-165210	-114474	-214737
206	-343447	-361219	-145066	-102718	-205035
205	-300624	-282362	-121533	-96207.5	-199854
204	-248026	-194141	-94190.1	-88490	-187775
203	-199511	-104542	-65860.1	-82591.3	-178506
202	-153847	-24818	-43536.8	-66293	-171223
201	-104353	61754.9	-18781.2	-53177.9	-165635
200	-57944.9	146010	6741.69	-38070.7	-163645
199	-32515.8	196240	19250.6	-29589.6	-155131
198	-11605.1	239703	29053.4	-21689.5	-150093
197	4787.1	276399	36150.1	-14370.3	-146529
196	16660.9	306328	40540.6	-7631.98	-136440
195	24016.2	329490	42224.9	-1474.6	-125826
194	26853.1	345885	41203.1	4101.86	-114686
193	25171.6	355513	37475.2	9097.4	-103022
192	18971.6	358374	31041.1	13512	-90832.5
191	8253.21	354468	21900.8	17345.7	-78117.8
190	-6983.64	343796	10054.4	20598.5	-64878
