# Supplementary material for: Tryptophan-galactosylamine conjugates inhibit and disaggregate amyloid fibrils of Aβ42 and hIAPP peptides while reducing their toxicity
Source: Commun Biol. 2020 Sep 2;3:484. doi: 10.1038/s42003-020-01216-5 (PMC7468108; doi:10.1038/s42003-020-01216-5)
Supplement: Supplementary file 3 — Supplementary Data [file 42003_2020_1216_MOESM3_ESM.zip › Supplementary Data/Supplementary data_Figure 10.xlsx]

## Sheet: Figure 10a
Figure 10a. Aβ42-induced cytotoxicity in the presence or absence of various doses of the tested molecules were evaluated using XTT reduction assay.
Tested on SH-SY5Y cells
Normalized XTT data
Samples	%Viability	Standard error	p-value
Control	100	4.06839
Aβ42 (13 µM)	50.0052	1.78821	3.24296e-05
Aβ42 : WW (50:1)	50.031	1.61833	2.98585e-05
Aβ42 : WW (20:1)	51.4234	0.725085	2.52493e-05
Aβ42 : WW (10:1)	48.8963	1.94387	3.10053e-05
Aβ42 : WW (5:1)	52.4033	1.21826	3.33024e-05
Aβ42 : WW (1:1)	54.4662	0.503552	3.52266e-05
Aβ42 : WW (1:5)	57.3027	0.686134	5.32021e-05
Aβ42 : WW (1:10)	57.999	0.771155	5.97656e-05
Aβ42 : WW (1:20)	59.0304	2.0367	0.000117606
Aβ42 : WGal (50:1)	51.5266	0.720177	2.55359e-05
Aβ42 : WGal (20:1)	54.4662	1.469	4.79223e-05
Aβ42 : WGal (10:1)	56.787	2.05883	8.76129e-05
Aβ42 : WGal (5:1)	65.5286	2.74692	0.000474242
Aβ42 : WGal (1:1)	69.474	0.867592	0.000379947
Aβ42 : WGal (1:5)	76.1527	2.42388	0.00281574
Aβ42 : WGal (1:10)	78.7055	2.18197	0.00439943
Aβ42 : WGal (1:20)	79.015	2.04652	0.00443327
Aβ42 : WGalNH2 (50:1)	53.7141	2.62214	1.25848e-05
Aβ42 : WGalNH2 (20:1)	57.7633	2.075	1.09641e-05
Aβ42 : WGalNH2 (10:1)	60.472	4.12773	0.000172609
Aβ42 : WGalNH2 (5:1)	64.6887	3.69697	0.000207487
Aβ42 : WGalNH2 (1:1)	68.7099	1.74273	4.2473e-05
Aβ42 : WGalNH2 (1:5)	73.4293	3.50966	0.000812137
Aβ42 : WGalNH2 (1:10)	74.3508	0.931211	5.83527e-05
Aβ42 : WGalNH2 (1:20)	75.412	2.7011	0.000511947
Aβ42 : WGalNAc (50:1)	52.7368	4.98134	0.000144108
Aβ42 : WGalNAc (20:1)	53.9375	1.78393	4.61081e-06
Aβ42 : WGalNAc (10:1)	60.7792	1.94677	1.44865e-05
Aβ42 : WGalNAc (5:1)	67.0624	5.34481	0.00141221
Aβ42 : WGalNAc (1:1)	76.8641	2.39245	0.000502393
Aβ42 : WGalNAc (1:5)	81.0808	2.56441	0.00178193
Aβ42 : WGalNAc (1:10)	80.4385	3.0391	0.00247338
Aβ42 : WGalNAc (1:20)	82.1419	1.09669	0.00052217

## Sheet: Figure 10b
Figure 10b. hIAPP-induced cytotoxicity in the presence or absence of various doses of the tested molecules were evaluated using XTT reduction assay.
Tested on HEK-293 cells
Normalized XTT data
Samples	%Viability	Standard error	p-value
Control	100	3.73612
hIAPP (10 µM)	50	2.83148	4.26946e-05
hIAPP : WW (50:1)	50.2669	2.40022	3.22679e-05
hIAPP : WW (20:1)	47.7507	1.94832	1.786e-05
hIAPP : WW (10:1)	51.1437	0.378693	1.3572e-05
hIAPP : WW (5:1)	55.5661	0.631836	2.49448e-05
hIAPP : WW (1:1)	55.223	2.16862	5.06608e-05
hIAPP : WW (1:5)	57.7392	3.0221	0.000129093
hIAPP : WW (1:10)	58.9592	1.98478	7.43633e-05
hIAPP : WW (1:20)	58.5017	2.60169	0.000105693
hIAPP : WGal (50:1)	50.915	0.79362	1.45723e-05
hIAPP : WGal (20:1)	55.7568	2.89636	9.06174e-05
hIAPP : WGal (10:1)	59.6454	2.19879	9.40679e-05
hIAPP : WGal (5:1)	64.9828	2.77121	0.000310694
hIAPP : WGal (1:1)	75.7339	3.38506	0.00331384
hIAPP : WGal (1:5)	77.0682	2.72866	0.00288911
hIAPP : WGal (1:10)	78.7838	2.75156	0.00431383
hIAPP : WGal (1:20)	80.8807	2.64939	0.0066981
hIAPP : WGalNH2 (50:1)	51.5306	3.34059	1.00483e-05
hIAPP : WGalNH2 (20:1)	51.9577	3.21331	8.72173e-06
hIAPP : WGalNH2 (10:1)	58.826	3.81829	5.00537e-05
hIAPP : WGalNH2 (5:1)	63.0253	2.92509	2.49323e-05
hIAPP : WGalNH2 (1:1)	73.8794	0.919546	3.69775e-06
hIAPP : WGalNH2 (1:5)	73.5235	1.67058	1.64216e-05
hIAPP : WGalNH2 (1:10)	75.6231	2.5682	0.000142693
hIAPP : WGalNH2 (1:20)	78.221	2.81499	0.000392447
hIAPP : WGalNAc (50:1)	52.3135	3.64562	1.71358e-05
hIAPP : WGalNAc (20:1)	53.4523	2.07212	1.41738e-06
hIAPP : WGalNAc (10:1)	59.1107	2.85704	1.25309e-05
hIAPP : WGalNAc (5:1)	71.3171	1.17581	3.64395e-06
hIAPP : WGalNAc (1:1)	77.7228	2.4118	0.000178596
hIAPP : WGalNAc (1:5)	82.8829	1.26789	8.25164e-05
hIAPP : WGalNAc (1:10)	80.8189	1.64524	9.53431e-05
hIAPP : WGalNAc (1:20)	83.0965	1.88265	0.000301943
