# Supplementary material for: Tryptophan-galactosylamine conjugates inhibit and disaggregate amyloid fibrils of Aβ42 and hIAPP peptides while reducing their toxicity
Source: Commun Biol. 2020 Sep 2;3:484. doi: 10.1038/s42003-020-01216-5 (PMC7468108; doi:10.1038/s42003-020-01216-5)
Supplement: Supplementary file 3 — Supplementary Data [file 42003_2020_1216_MOESM3_ESM.zip › Supplementary Data/Supplementary data_Figure 5.xlsx]

## Sheet: Figure 5a
Figure 5a. ThT kinetics for the disaggregation of pre-formed fibrils of Aβ42 in the absence or presence of 5-fold molar excess of the tested molecules.
	Normalized ThT fluorescence kinetics represented by average of three data sets and corresponsding standard error
Time(h)	Aβ42 (10 µM)	standard error	Aβ42 : WW (1:5)	standard error	Aβ42 : WGal (1:5)	standard error	Aβ42 : WGalNH2 (1:5)	standard error	Aβ42 : WGalNAc (1:5)	standard error
0	-0.00483793	11.35
0.166667	-0.474781	12.9354
0.333333	-0.0209644	12.1797
0.5	2.88948	10.1156
0.666667	10.6145	13.6398
0.833333	22.1372	10.1856
1	37.3967	8.998
1.16667	46.5647	7.18347
1.33333	55.3481	5.07322
1.5	63.9195	3.63736
1.66667	68.4433	2.95623
1.83333	74.7718	1.31638
2	80.1799	1.67036
2.16667	84.7435	2.11166
2.33333	89.7505	1.79598
2.5	91.6725	1.81456
2.66667	93.6827	1.35715
2.83333	94.8016	0.728524
3	96.2489	0.659228
3.16667	98.3617	0.0809463
3.33333	98.7945	0.537489
3.5	99.2888	0.41356
3.66667	99.478	0.67063
3.83333	99.8871	0.777666
4	99.3412	1.16746
4.16667	100.292	1.16155
4.33333	100.072	1.01492
4.5	100.553	1.20267
4.66667	100.762	1.05234
4.83333	100.815	1.40965
5	100.166	1.16231
5.16667	101.09	0.885878
5.33333	100.777	1.06751
5.5	100	1.24158
5.66667	99.6063	0.958251
5.83333	99.7498	1.40787
6	99.1821	1.04898
6.16667	98.7182	1.30728
6.33333	98.8804	1.26552
6.5	98.477	0.995029
6.66667	99.8636	0.935921
6.83333	98.9003	0.693816
7	98.7433	0.702275
7.16667	98.6957	0.864148
7.33333	98.5377	1.12639
7.5	97.9754	0.749984
7.66667	97.8279	0.865509
7.83333	97.1596	0.805229
8	97.8106	1.03092
8.16667	98.2527	1.03426
8.33333	97.7805	1.2497
8.5	98.3058	1.30972
8.66667	99.266	1.79855
8.83333	99.4194	1.18143
9	99.3663	1.64125
9.16667	98.3843	1.7897
9.33333	100.051	1.63058
9.5	99.8416	2.0634
9.66667	99.3829	2.07207
9.83333	100.139	2.17209
10	100.006	2.10799
10.1667	99.4382	2.10316	93.8751	0.634614	99.1367	0.761136	100.239	3.33343	104.414	1.30522
10.3333	99.6222	1.97536	95.4217	1.24685	98.8799	0.831049	100.976	2.9864	105.313	1.48916
10.5	100.166	2.2601	96.7037	1.21672	96.2378	1.01632	97.0592	3.16675	100.899	1.70466
10.6667	99.9991	2.21602	98.3787	1.10425	95.6163	1.0822	93.3266	3.09281	96.1939	2.56375
10.8333	99.0972	2.20951	99.7026	0.674439	93.8912	0.971365	89.3721	3.58587	91.4536	3.09867
11	100.719	2.81702	102.395	0.799832	93.5149	1.29345	84.57	4.54663	87.2278	4.14446
11.1667	98.937	1.74106	103.564	0.833146	92.608	1.34296	80.613	5.1027	82.381	5.28772
11.3333	99.2162	1.8384	105.418	1.11836	92.3463	1.54648	77.4229	5.32606	78.6378	6.36328
11.5	99.8422	1.62658	106.482	0.973836	91.9748	1.539	75.1232	5.19683	75.6156	7.08971
11.6667	99.0737	1.5952	107.672	1.03464	91.0173	1.7074	72.3879	5.63735	72.3515	7.63918
11.8333	99.1197	1.63785	108.496	0.880178	90.4378	1.68099	69.5394	7.10509	69.3435	9.20887
12	99.5085	1.26139	110.215	1.34284	90.1821	1.78012	67.3677	6.76083	67.3811	9.60925
12.1667	99.0867	1.30547	110.44	1.12151	89.3973	1.53901	65.4259	7.39549	64.9004	10.36
12.3333	99.5915	1.38259	111.907	1.35344	89.3261	1.88208	63.573	7.972	62.8196	11.5329
12.5	99.143	2.30645	112.104	1.22818	88.2529	1.7349	62.5765	7.91317	61.4607	11.7003
12.6667	100.147	2.63761	112.927	1.58617	88.3661	1.94658	61.4854	7.96859	60.4675	11.994
12.8333	100.941	2.3217	113.165	1.46938	87.8496	2.04327	60.6162	8.00772	59.6173	12.3381
13	99.101	1.62024	113.391	1.38986	87.0451	1.97294	59.976	8.11678	59.2588	12.6313
13.1667	99.0639	1.42954	114.045	1.61671	86.7221	2.4107	58.7496	8.74324	57.3221	13.4461
13.3333	98.2896	1.7294	113.815	1.25667	85.4863	2.24968	57.3106	9.74912	56.3783	13.9108
13.5	98.5966	1.15185	114.143	1.35955	85.4419	2.71041	57.746	9.06482	56.815	13.6443
13.6667	99.6825	1.0796	114.738	1.41024	85.2353	2.48243	57.4135	9.07676	56.5798	13.6482
13.8333	99.1292	0.646685	115.189	1.44278	84.1602	2.85372	56.8254	9.30377	56.0809	13.6868
14	99.7596	0.79667	115.153	1.46155	83.1512	2.93796	56.2373	9.14149	55.2727	13.6897
14.1667	99.5105	1.05552	115.171	1.37255	83.1949	2.95757	56.1683	9.85594	55.9997	13.3777
14.3333	99.0435	1.23105	115.641	1.45842	82.3817	3.05222	55.6224	9.16318	54.7793	13.5942
14.5	98.6072	1.49654	115.352	1.28645	81.3522	3.19939	54.9813	9.70582	54.1799	14.125
14.6667	99.6926	1.98555	115.941	1.42817	81.372	3.71085	55.452	9.43386	55.2274	13.4974
14.8333	98.9413	1.38958	116.129	1.49415	80.1017	3.5903	55.4646	8.96434	54.7786	13.0316
15	99.4493	1.16547	116.109	1.39493	79.3714	3.3508	54.9273	8.96547	54.3219	13.0289
15.1667	101.079	2.55706	116.196	1.3239	78.469	3.88227	54.2962	9.22842	53.7293	13.3524
15.3333	100.593	2.33562	116.323	1.33803	77.8899	3.55405	54.4789	8.73718	53.6541	12.8156
15.5	99.5175	1.46909	116.552	1.2802	77.0481	3.76992	53.8753	8.71896	53.1302	12.9278
15.6667	100.054	2.01487	116.716	1.29506	76.4836	4.28702	54.4812	8.90369	53.9867	12.5376
15.8333	100.057	2.06872	116.885	1.28925	75.5319	4.10645	54.6064	8.48669	54.0462	11.8433
16	100.137	2.17701	116.76	1.24839	74.3382	4.38854	53.9561	8.73455	53.0768	12.264
16.1667	100.759	1.92328	116.938	1.27543	73.8001	4.646	53.7362	8.04022	52.9349	12.137
16.3333	99.3327	1.8581	117.368	1.37901	73.2919	4.82167	54.0861	7.79278	53.0263	11.897
16.5	100.011	2.37226	117.246	1.29958	72.0759	4.82077	53.1514	8.20679	52.2869	12.0053
16.6667	100.827	2.34463	117.701	1.35906	71.0852	4.7755	53.683	7.31652	52.8544	11.0664
16.8333	99.4442	1.75123	117.564	1.33928	70.333	5.04794	53.4157	7.76415	52.7272	10.9312
17	100.576	1.84824	117.683	1.40388	69.6896	5.15579	53.3645	7.02519	52.2302	10.6845
17.1667	99.4957	1.7521	117.864	1.30071	68.8125	5.27678	53.7024	7.19526	52.6515	10.5322
17.3333	99.9725	1.67349	118	1.32175	68.1762	5.4324	53.2981	7.03103	52.378	10.3797
17.5	100.065	2.04611	117.727	1.30341	66.8776	5.43819	52.6333	6.59056	51.2529	10.3511
17.6667	98.6034	1.74074	117.765	1.29798	66.2979	5.52658	52.8469	6.7566	51.5462	9.91671
17.8333	100.148	2.11213	117.88	1.2759	65.8839	5.26491	53.0816	6.43788	51.902	9.50812
18	99.3316	1.73507	117.952	1.32695	64.7472	5.40368	52.5752	6.52178	51.117	9.41186
18.1667	100.138	2.30371	117.892	1.32649	63.9517	5.42202	52.2379	6.48594	50.9086	9.06389
18.3333	102.184	2.28914	118.369	1.29235	63.8409	5.1236	52.473	5.57997	50.8277	8.82656
18.5	100.432	2.21292	117.988	1.21177	62.8543	4.73949	51.9202	6.11586	50.1871	8.83853
18.6667	99.5519	0.961506	118.157	1.24182	62.4418	4.99988	51.8709	6.06776	50.4476	8.26465
18.8333	99.5724	0.739548	118.563	1.23943	62.0491	3.96897	51.9811	5.07706	50.1103	7.72833
19	97.9248	0.401807	118.492	1.22712	61.5215	3.8953	51.5698	5.21178	49.7192	7.57355
19.1667	96.2112	0.818112	118.167	1.14693	61.1054	3.57931	51.6477	5.53996	49.8946	7.36264
19.3333	96.6851	0.360049	118.443	1.13568	60.9668	3.12632	51.414	4.96467	49.5263	7.12206
19.5	97.5744	0.30496	118.961	1.24772	60.3453	2.87806	51.5607	4.72075	49.1755	6.78628
19.6667	97.6467	0.117345	118.658	1.25043	60.0733	2.49413	51.6467	4.25482	49.3843	6.00614
19.8333	96.8297	0.452153	118.614	1.16669	59.336	1.92082	51.2539	4.89353	48.9837	5.91106
20	98.2395	0.747721	118.666	1.1492	58.9915	1.54234	50.8799	4.81146	48.6988	5.46261
20.1667	100.001	1.30309	118.857	1.17464	58.7225	1.63902	50.9786	4.40757	48.5201	5.19016

## Sheet: Figure 5b
Figure 5b. Dose-dependent disaggregation of pre-formed fibrils of Aβ42 by the tested molecules.
% amyloid of Aβ42 in absence or presence of inhibitors
Molar Ratio (Aβ42 : Tested molecules)	Aβ42 (10 µM)	standard error	Aβ42 : WW	standard error	Aβ42 : WGal	standard error	Aβ42 : WGalNH2	standard error	Aβ42 : WGalNAc	standard error
(1:0)	100.001	1.30309	100.001	1.30309	100.001	1.30309	100.001	1.30309	100.001	1.30309
(5:1)	100.001	1.30309	102.097	2.49424	85.9072	1.50469	70.9981	0.229005	66.6071	0.872025
(1:1)	100.001	1.30309	105.449	1.18228	67.4068	4.91189	66.8237	2.01022	58.7368	2.94587
(1:5)	100.001	1.30309	118.857	1.17464	58.7225	1.63902	50.9786	4.40757	48.5201	5.19016

## Sheet: Figure 5c
Figure 5c. CD analysis of pre-formed Aβ42 of in the absence or presence of the tested molecules.
Normalized CD spectra
Wave length	Aβ42 (10 µM)	Aβ42 : WW (1:5)	Aβ42 : WGal (1:5)	Aβ42 : WGalNH2 (1:5)	Aβ42 : WGalNAc (1:5)
260	-380.492	-13439.3	-4730.66	4235.77	6601.08
259.5	-814.474	-2300.94	-5607.94	5962.36	10581
259	-1243.88	7899.34	-6436.12	7552.32	14174.4
258.5	-1668.72	17161.5	-7215.2	9005.68	17381
258	-2088.98	25485.6	-7945.18	10322.4	20201.1
257.5	-2504.67	32871.6	-8626.06	11502.5	22634.5
257	-2915.79	39319.5	-9257.84	12546	24681.2
256.5	-3322.34	44829.3	-9840.52	13452.9	26341.3
256	-3724.31	49400.9	-10374.1	14223.2	27614.7
255.5	-4121.72	53034.5	-10858.6	14856.9	28501.5
255	-4514.54	55730	-11294	15353.9	29001.7
254.5	-4877.15	55574.5	-11549.4	15317.5	28365.2
254	-5237.2	54591.7	-11775.1	15204.6	27374.1
253.5	-5596.67	52698.2	-11932.3	15020	26040.1
253	-5957.59	50826.5	-12156.8	14857.5	24633.9
252.5	-6324.63	48862.3	-12342.2	14590	23213.9
252	-6707.58	46977.4	-12527.3	14387.6	21844.9
251.5	-7108.36	45968.1	-12798.4	14555.6	20879.6
251	-7539.34	45531.5	-13133.6	14891.1	20144.3
250.5	-8000.05	46578.3	-13533.2	15382.2	19722.5
250	-8488.13	48265.7	-13949	15983.7	19409.9
249.5	-8993.33	50774.1	-14455.4	16900.2	19495.8
249	-9492.42	54507.9	-15123	17888.8	20218.5
248.5	-9949.39	58159.6	-15869.3	19030.9	21091.9
248	-10327	62170.1	-16578.3	20301.6	22480.8
247.5	-10586.1	67454	-17211.7	21676.2	24014
247	-10744.6	72115	-17594.6	22823.6	25089.5
246.5	-10816	77838.2	-17986.6	24371.2	26451.1
246	-10843	82929.7	-18356.3	25537.9	27782.1
245.5	-10879	86663.6	-18737.8	26457.8	29047.4
245	-11033	90422.2	-19322.7	27631.5	30603.9
244.5	-11437	92992.1	-20141.2	28730.7	32167.8
244	-12260.5	93999.2	-21105.5	29538.1	33402.6
243.5	-13640.2	93594.3	-22367.2	30246.8	34648
243	-15723	92798	-24110	30939.2	35958.3
242.5	-18620.5	90384	-26223.4	31376.9	37235.7
242	-22426.3	86276.8	-28842.1	31784	38307.6
241.5	-27167.1	81258.8	-32025.3	32168.8	39351.4
241	-32844.6	74841.2	-35675.4	32073.4	39791.8
240.5	-39373.7	67013.5	-39694.5	31427.6	39700.8
240	-46659.3	56635.4	-44047	30462.7	38881.5
239.5	-54570	44912.5	-48769.9	29169.9	37963.7
239	-62899.6	32522.9	-53639.4	27302.4	36383.9
238.5	-71430.4	18805.3	-58453.6	24897.2	34006.5
238	-79958.1	4979.26	-63156.3	22218.6	31493.2
237.5	-88259.8	-9295.33	-67593.4	18826.3	28197.9
237	-96218.7	-24169.9	-71857.4	15355	24577.9
236.5	-103680	-38359.9	-75926.2	11958.6	21263.7
236	-110561	-53046.1	-79679.5	8184.13	17993.3
235.5	-116823	-67553.8	-83235.3	4672.08	15286.2
235	-122554	-80851.9	-86652.2	1539.13	12997.4
234.5	-127873	-94402.2	-89865.4	-1461.96	11335
234	-132870	-108420	-92871	-4528.47	9365.98
233.5	-137669	-121277	-95955.3	-6804.04	8302.87
233	-142463	-133289	-99244.2	-8439.28	7865.06
232.5	-147339	-145897	-102730	-9715.06	8158.17
232	-152418	-158822	-106446	-10444.7	8909.13
231.5	-157764	-170797	-110480	-10873.9	10188
231	-163408	-183338	-114787	-11279.8	11336.9
230.5	-169331	-197376	-119243	-11752	12459.5
230	-175571	-211839	-123979	-12080.5	13421.8
229.5	-182041	-227084	-128845	-12872.7	13884.9
229	-188559	-242881	-133601	-14164.7	13046.1
228.5	-195030	-259321	-138336	-15907.7	11943.3
228	-201330	-275601	-143064	-17674.9	10604.4
227.5	-207280	-292058	-147556	-20180	8583.1
227	-212827	-307877	-151866	-22737.5	6476.22
226.5	-217866	-322606	-155759	-25603.1	4091.09
226	-222315	-335572	-159251	-28728.6	1658.75
225.5	-226184	-347014	-162334	-31981.4	-963.3
225	-229522	-356446	-164956	-35170.8	-3806.38
224.5	-232348	-364568	-167033	-38203.7	-6817.22
224	-234745	-370804	-168699	-41249.4	-10419
223.5	-237000	-375123	-170124	-43625.8	-13321.1
223	-239344	-378482	-171431	-45684.8	-15873.3
222.5	-241950	-381378	-172586	-47563.2	-18121.8
222	-245072	-384427	-173616	-49395.9	-20918.2
221.5	-248861	-387283	-174696	-51383.7	-24135.2
221	-253449	-392999	-175810	-53594.1	-28135.8
220.5	-258948	-400154	-177095	-55922.2	-32298.8
220	-265338	-409259	-178613	-58708	-37120.2
219.5	-272468	-421418	-180232	-62153	-42857.5
219	-280215	-435026	-181993	-65749.3	-48960.4
218.5	-288488	-449741	-184098	-69428.6	-54817.7
218	-297043	-466017	-186233	-73354.8	-61085.4
217.5	-305535	-483420	-188183	-77841.7	-67662.3
217	-313697	-500038	-190046	-81971.1	-73767.6
216.5	-321209	-515068	-191559	-85664.7	-79714.5
216	-327736	-527794	-192604	-88834.2	-84693.1
215.5	-333040	-538804	-193068	-91467.6	-89262.4
215	-336788	-546819	-192759	-93261.9	-92924.7
214.5	-338840	-552085	-191522	-94454.8	-96290.9
214	-339213	-554929	-189436	-95195.4	-98884.5
213.5	-338097	-554936	-186535	-94984.9	-100221
213	-335631	-552893	-182924	-94468.1	-101151
212.5	-331939	-549065	-178613	-93312.5	-101584
212	-327172	-544717	-173619	-91815.3	-102294
211.5	-321439	-539337	-168185	-89992	-102698
211	-314857	-534227	-162307	-88122.6	-102898
210.5	-307471	-528399	-155979	-86692.7	-102938
210	-299222	-522740	-149237	-85355.5	-102830
209.5	-290304	-515749	-142232	-83828.3	-102487
209	-280871	-506978	-135063	-82228.3	-101859
208.5	-271103	-496658	-127990	-80933.8	-100727
208	-261028	-486010	-120702	-80092.6	-99188.2
207.5	-250576	-473196	-113537	-78966.6	-96337.9
207	-239754	-457557	-106417	-77172.3	-92338.6
206.5	-228486	-438915	-99133.7	-74902.9	-87327.8
206	-216627	-417349	-91621.1	-72132.4	-80890.2
205.5	-204049	-393550	-83904.8	-69509.8	-74032.3
205	-190646	-369217	-75497.8	-67794.2	-67566.6
204.5	-176605	-342821	-66813.1	-66172.6	-60561.4
204	-162052	-314918	-58162	-64312.8	-52437.4
203.5	-147242	-284772	-49745	-61524.3	-43009.6
203	-132229	-252839	-41581.3	-57547.6	-31970.5
202.5	-116982	-219485	-32847.7	-54589.3	-23489.1
202	-101551	-184972	-24011.2	-49673.4	-13982.5
201.5	-85939	-149047	-15202	-44757.9	-5652.95
201	-70161.7	-113483	-6227.65	-44638.5	-635.135
200.5	-54332.8	-77900.9	2645.25	-43224	3674.38
200	-38690.1	-41012.4	10957.3	-35834	8896.75
199.5	-23833.1	-3059.42	18150.8	-23893.1	18579
199	-9921.7	34612.8	24167.8	-8297.28	32402.8
198.5	2875.65	71268.2	28922.5	10093.1	50059.7
198	14559.3	105621	32658.7	30320.8	70533.7
197.5	25169.7	138096	35280.1	51430.5	93126.7
197	34736.2	167389	37184	71635.6	116078
196.5	43375.6	192674	38520.9	89222.7	138395
196	51209.9	212603	39462.5	102481	158622
195.5	58327.5	225801	40209	109256	174902
195	64771.6	231500	41048.7	108300	186110
194.5	71380.5	228277	43579.4	87155.6	179434
194	77403.7	218990	46205.1	57966.8	166979
193.5	82841	203641	48925.7	20733.4	148746
193	87692.6	182230	51741.2	-24544.7	124733
192.5	91958.4	154756	54651.7	-77867.3	94942.3
192	95638.4	121219	57657.1	-139235	59372.6
191.5	98732.6	81619.9	60757.4	-208646	18024.1
191	101241	35958.1	63952.7	-216103	-29103.2			--	--	--	--	--
190.5	103164	-15766.4	67243	-291604	-42009.3
190	104501	-73553.5	70628.1	-365150	-60694.1

## Sheet: Figure 5d
Figure 5d. ThT kinetics for the disaggregation of pre-formed fibrils of hIAPP in the absence or presence of 5-fold molar excess of the tested molecules.
	Normalized ThT fluorescence kinetics represented by average of three data sets and corresponsding standard error
Time (h)	hIAPP (10 µM)	standard error	hIAPP : WW (1:5)	standard error	hIAPP : WGal (1:5)	standard error	hIAPP : WGalNH2 (1:5)	standard error	hIAPP : WGalNAc (1:5)	standard error
0	0.456894	13.538
0.25	0.366764	29.9784
0.5	2.3364	6.4768
0.75	6.72056	1.15558
1	11.5165	3.03005
1.25	15.3687	5.82564
1.5	18.3081	6.4804
1.75	20.6883	5.2944
2	23.3185	4.52297
2.25	28.1102	3.21728
2.5	32.4427	5.5965
2.75	38.3266	4.26434
3	43.7658	0.834115
3.25	48.9133	1.74351
3.5	55.4076	1.61456
3.75	61.0853	5.04943
4	66.4553	2.79963
4.25	66.7707	4.17608
4.5	72.9354	3.10138
4.75	72.8792	0.146009
5	80.5285	3.35575
5.25	83.193	0.924102
5.5	84.7481	1.64223
5.75	89.6706	1.82684
6	88.8492	2.59418
6.25	89.1762	3.1837
6.5	92.3636	3.29517
6.75	95.0522	3.35736
7	93.6557	3.79495
7.25	95.1086	3.79877
7.5	95.8151	3.70843
7.75	97.5845	3.01576
8	96.4016	4.05276
8.25	99.379	2.55795
8.5	98.4038	2.77358
8.75	99.385	2.28442
9	98.1662	2.31295
9.25	99.0705	2.34615
9.5	98.9429	2.56307
9.75	99.8787	2.3973
10	100.02	1.81919
10.25	97.3757	1.76642	100.289	0.142285	97.7297	1.81443	94.6983	1.08558	94.9215	0.886753
10.5	97.3647	1.63867	101.48	0.376619	93.4833	1.72588	92.7319	1.65728	92.0347	0.857379
10.75	97.4398	1.73047	103.392	0.429545	88.2302	1.49386	90.1439	1.46176	87.6676	0.959135
11	97.2745	1.8271	104.551	0.594516	85.7468	0.912752	89.9739	0.892895	83.5746	1.07729
11.25	96.9445	1.72318	105.696	0.297711	83.1237	1.19164	89.4962	0.871108	77.9774	1.41545
11.5	97.145	1.73808	107.934	0.742087	77.0232	1.33518	85.9232	2.15024	72.8716	1.15898
11.75	96.7418	1.57263	110.096	0.715932	71.9493	1.55232	84.2501	1.0776	67.5712	2.04501
12	96.7738	1.75279	110.792	0.753373	69.7126	1.61232	82.8865	2.76112	62.1638	2.38997
12.25	96.8839	1.54785	111.709	1.02718	67.3334	1.43988	79.3507	3.64523	59.6776	2.92601
12.5	97.3557	1.45967	113.122	1.04501	63.9016	1.51438	76.6689	2.82699	55.8823	3.03349
12.75	97.6015	1.53253	114.844	1.1442	60.5477	1.85189	75.0258	3.40279	51.3473	3.78014
13	97.3163	1.61764	115.638	1.27819	58.2209	1.66194	74.4389	1.98009	49.4586	4.13202
13.25	97.4538	1.50714	116.172	1.28328	55.697	1.45803	71.8739	2.45112	48.0546	4.31145
13.5	97.6993	1.53241	117.523	1.59208	51.5706	1.69165	69.859	2.6741	45.6003	3.96805
13.75	97.4427	1.43487	117.888	1.74897	50.7015	1.37652	69.7235	2.7709	45.7557	3.92026
14	97.8749	1.50188	118.165	1.4092	49.9969	1.91174	67.4935	2.6874	44.3233	3.35231
14.25	97.5427	1.29712	118.126	1.52278	50.8279	1.396	66.7002	4.62547	44.2779	3.37254
14.5	97.3313	1.41005	117.561	1.05192	54.1786	1.62162	64.1114	5.46035	44.7685	4.8063
14.75	97.4555	1.64899	117.932	1.60154	50.367	1.67335	63.6068	3.73111	42.7178	4.54045
15	97.5686	1.45612	118.466	1.54541	49.8676	1.90571	60.838	3.87432	42.1868	5.39551
15.25	97.3405	1.61913	118.713	1.28641	48.8287	1.76327	61.0779	2.98373	41.5737	2.37873
15.5	97.2321	1.48563	118.486	1.3065	50.0545	1.47396	60.9438	3.89657	40.7004	3.77847
15.75	97.9544	2.16295	118.695	1.16454	49.6396	1.68373	59.6761	3.91703	37.181	1.50384
16	99.1563	0.773244	118.857	1.19467	48.8888	1.85381	57.7915	2.97701	38.1597	3.5034
16.25	98.5859	0.810762	118.835	1.4238	48.2247	1.82334	56.3778	1.96621	39.4031	1.87184
16.5	98.785	0.773576	118.502	1.06658	49.2785	1.86804	56.4195	2.51344	38.1777	1.94899
16.75	98.7348	1.31952	118.398	1.1408	50.0603	1.61729	54.3853	0.503023	38.0516	1.95533
17	98.1016	0.877773	118.694	1.57904	47.6443	1.54926	52.2717	1.36688	38.4159	1.92136
17.25	97.4826	0.845056	118.398	0.832688	49.7029	1.69195	53.9597	2.62708	38.2939	1.46953
17.5	97.8271	1.23253	118.456	1.13574	48.7482	1.67204	52.6425	3.01426	39.1673	1.87356
17.75	96.8997	0.930688	118.427	1.0578	48.1524	1.30982	55.9372	5.7801	39.3447	1.84226
18	97.0334	1.56467	117.817	0.868718	48.8289	1.66953	54.4917	3.053	38.947	1.93924
18.25	97.5725	1.33519	117.835	1.21147	49.089	1.75161	54.2005	1.78749	40.0424	2.4922
18.5	97.5429	1.40631	117.859	1.0439	48.5708	1.62132	53.6371	0.819218	40.143	2.48515
18.75	98.1916	1.75183	117.995	1.02425	48.3995	1.44156	53.9529	0.70316	39.3433	1.90741
19	98.315	1.24578	117.576	1.34297	48.6225	1.46331	51.3308	0.944505	39.8032	2.50228
19.25	98.5836	1.53413	117.741	1.49064	47.9981	1.61314	51.102	3.76335	39.3975	1.8928
19.5	98.6388	1.49675	118.044	1.14639	47.8106	1.35373	48.8908	3.5633	39.38	1.89196
19.75	98.7109	1.17789	117.625	1.35962	48.1445	1.49085	47.0287	4.05331	40.0433	2.45408
20	98.8018	1.17806	117.61	1.48598	47.9596	1.4916	46.8438	1.08011	39.7012	2.47993

## Sheet: Figure 5e
Figure 5e. Dose-dependent disaggregation of pre-formed fibrils of hIAPP by the tested molecules.
% amyloid of hIAPPin absence or presence of inhibitors
Molar Ratio (hIAPP : Tested molecules)	hIAPP (10 µM)	standard error	hIAPP : WW	standard error	hIAPP : WGal	standard error	hIAPP : WGalNH2	standard error	hIAPP : WGalNAc	standard error
(1:0)	100.02	1.81919	100.02	1.81919	100.02	1.81919	100.02	1.81919	100.02	1.81919
(5:1)	100.02	1.81919	104.704	1.46462	76.7954	1.39746	75.9221	3.34624	71.802	0.0944207
(1:1)	100.02	1.81919	112.662	0.699698	55.5873	0.651398	63.5176	1.55247	53.7924	2.86389
(1:5)	100.02	1.81919	117.61	1.48598	47.9596	1.4916	46.8438	1.08011	39.7012	2.47993

## Sheet: Figure 5f
Figure 5f. CD analysis of pre-formed hIAPP fibrils in the absence or presence of the tested molecules.
Normalized CD spectra
wavelegth	hIAPP (10 µM)	hIAPP : WW (1:5)	hIAPP : WGal (1:5)	hIAPP : WGalNH2 (1:5)	hIAPP : WGalNAc (1:5)
260	-66173.4	-110962	-107784	-31648.7	-56874.6
259.5	-64138.6	-106940	-107750	-31864.9	-55346
259	-62249.9	-103216	-107587	-32067.3	-53962.8
258.5	-60507.4	-99787.9	-107293	-32255.9	-52725.3
258	-58910.9	-96657.4	-106869	-32430.7	-51633.3
257.5	-57460.6	-93824	-106315	-32591.7	-50686.9
257	-56156.5	-91287.8	-105631	-32738.9	-49886
256.5	-54998.4	-89048.8	-104817	-32872.3	-49230.7
256	-53986.5	-87106.9	-103873	-32991.9	-48721
255.5	-53120.6	-85462.2	-102799	-33097.7	-48356.9
255	-52400.9	-84114.7	-101594	-33189.7	-48138.3
254.5	-52863.1	-84392.9	-102157	-33525	-48771.3
254	-50930.2	-81558.5	-100415	-33557.8	-47749.9
253.5	-50701.3	-82822.1	-96492.3	-33288.8	-48471.8
253	-48561.8	-78503.7	-94618	-32932.7	-48031
252.5	-47676.9	-74477.6	-90192.8	-32040.5	-48053.4
252	-52000.7	-81506.9	-88472.4	-32454.6	-51080.6
251.5	-49681.5	-77492.7	-89231.1	-33323.8	-49014.1
251	-50084	-78786.1	-87346.1	-33682.9	-49695.8
250.5	-52401.2	-83982.5	-87029.9	-34824.6	-51406
250	-56013.1	-91987.9	-85502.3	-34462.6	-52990.7
249.5	-56212.5	-91943.4	-84348.3	-35103.6	-52961.3
249	-56220.5	-94087.6	-89218	-38413.5	-53120
248.5	-62927.6	-107627	-86771.7	-38561.9	-56947.1
248	-62921.4	-110034	-87814.2	-39609.9	-56226.9
247.5	-65293.5	-115522	-90750.8	-42192.1	-57277.1
247	-65764.6	-113973	-95361	-45419.2	-57334.2
246.5	-65795.9	-114529	-96249.1	-46442.8	-56763.4
246	-66513.8	-113286	-96879.2	-47366.6	-58191.3
245.5	-67695.1	-115863	-105284	-51661.4	-58071.4
245	-69554.6	-119298	-104850	-52825	-60006.4
244.5	-73988.7	-125335	-107851	-55004.2	-62715.4
244	-75084	-127740	-109088	-56060.1	-63924.2
243.5	-81491.9	-135270	-108622	-56876.5	-69167.7
243	-82435.6	-134411	-111115	-58043.1	-69348.5
242.5	-87862.7	-139444	-114003	-59065.3	-72144.5
242	-94066.5	-149234	-116000	-60789.7	-75431.4
241.5	-95460.1	-148456	-120772	-63591.9	-75647.9
241	-103812	-162102	-123933	-64996.4	-80964
240.5	-109298	-172296	-132181	-68957	-83583.7
240	-114189	-179665	-135349	-70236.9	-84999.6
239.5	-116262	-180446	-142345	-74058.1	-86017.2
239	-123025	-191737	-149732	-77594.8	-89340.4
238.5	-131607	-206535	-153089	-79072.1	-93100.8
238	-137865	-218173	-163970	-84028.1	-95751.1
237.5	-142901	-223356	-171109	-87763	-97467
237	-147671	-231613	-179888	-91015.7	-98853.2
236.5	-153281	-242222	-183291	-93067	-101225
236	-159998	-250899	-193351	-96891	-105589
235.5	-167968	-265647	-205267	-102187	-109721
235	-176304	-277617	-214695	-106205	-114912
234.5	-185211	-288025	-224858	-109553	-119495
234	-193389	-298161	-233470	-112531	-124636
233.5	-204089	-306657	-243620	-115965	-130786
233	-209942	-310464	-256445	-119653	-133121
232.5	-223010	-324045	-268760	-123308	-140582
232	-233211	-332239	-281415	-127753	-146968
231.5	-243883	-338837	-297440	-132879	-152915
231	-256005	-348942	-312623	-137797	-159495
230.5	-265462	-354884	-329908	-143801	-163455
230	-276561	-362277	-342774	-147661	-168946
229.5	-289568	-375119	-363437	-154704	-175557
229	-305615	-391798	-381773	-160055	-182929
228.5	-322665	-411639	-400088	-165694	-192157
228	-339551	-429584	-421650	-172381	-201755
227.5	-350060	-440899	-439377	-177055	-206993
227	-365973	-463615	-459002	-182697	-216082
226.5	-380461	-482516	-479616	-188699	-224572
226	-397655	-504550	-504205	-195564	-235435
225.5	-413826	-529136	-529076	-203123	-245177
225	-427025	-549191	-554615	-209838	-253441
224.5	-441491	-572309	-570285	-212474	-262757
224	-456173	-597592	-587647	-217566	-271449
223.5	-471417	-625066	-603340	-222019	-281192
223	-484504	-649856	-620872	-227142	-290225
222.5	-501808	-679656	-633797	-231495	-301497
222	-513382	-703709	-644483	-234640	-310400
221.5	-525570	-730101	-653004	-238472	-318761
221	-534384	-750973	-659248	-241445	-324634
220.5	-542823	-771744	-666216	-245306	-329980
220	-550939	-789531	-670103	-247798	-336488
219.5	-559525	-806607	-677226	-251297	-342770
219	-563260	-809702	-676054	-252369	-346417
218.5	-565707	-814128	-674402	-253969	-350217
218	-566516	-814027	-669724	-253521	-351969
217.5	-564902	-812229	-663524	-253015	-352293
217	-565677	-807160	-658207	-252279	-354885
216.5	-562462	-797307	-654518	-252178	-354529
216	-560585	-789855	-644506	-249487	-355765
215.5	-553293	-771688	-633205	-246165	-352921
215	-545671	-754911	-621113	-241843	-349484
214.5	-540025	-736110	-605728	-236400	-346677
214	-532031	-712936	-593605	-232351	-341937
213.5	-522755	-689414	-581334	-227108	-338734
213	-514527	-663323	-571361	-222105	-334708
212.5	-506893	-639995	-555618	-214857	-331638
212	-494258	-613624	-542386	-207002	-326112
211.5	-477060	-576250	-531527	-200866	-316410
211	-460312	-539599	-520064	-193443	-305669
210.5	-438761	-489521	-508339	-185247	-293413
210	-415499	-437400	-498526	-176972	-280737
209.5	-389111	-382448	-488969	-169196	-264934
209	-358450	-323574	-474230	-159703	-248301
208.5	-325618	-260187	-455873	-147607	-229624
208	-293730	-202840	-439094	-136549	-211894
207.5	-254836	-134433	-419495	-123425	-189677
207	-212726	-58441.1	-398606	-109856	-165299
206.5	-165182	21202.9	-373773	-95816.5	-137395
206	-118281	99125.4	-343439	-78942.9	-109498
205.5	-69014.5	183034	-311577	-62327.7	-80161.7
205	-16258	267913	-282153	-46602.6	-48911
204.5	39168.7	362813	-244729	-27903	-16241.8
204	96195.4	460179	-203116	-8572.58	15963.3
203.5	149772	548091	-157775	12341.8	48125.8
203	198498	623024	-110046	33482.2	77902.9
202.5	253391	710397	-61688	54639	110320
202	306881	793224	-9292.03	78005.1	141482
201.5	361734	884171	46590.3	101434	174340
201	409711	960555	104134	126545	201243
200.5	464361	1.04574e+06	159260	149895	233985
200	503422	1.10129e+06	207853	170300	256548
199.5	555146	1.14209e+06	266788	193854	274024
199	589241	1.18749e+06	322277	217000	290492
198.5	651034	1.25663e+06	379398	241211	312992
198	683949	1.2991e+06	430515	260500	348951
197.5	725615	1.38715e+06	486533	284838	373847
197	741625	1.41332e+06	530448	300654	398213
196.5	731929	1.42449e+06	567806	315734	383806
196	720650	1.39396e+06	605519	328516	375181
195.5	684600	1.32318e+06	643520	337780	352051
195	652130	1.29014e+06	700884	357844	319700
194.5	579002	1.21238e+06	714955	361822	296472
194	506193	967686	721697	362846	267887
193.5	443702	796045	721110	360915	233946
193	371530	597462	713194	356030	194647
192.5	289676	371936	697950	348190	149991
192	198141	119468	675377	337395	99978.1
191.5	96924.4	-159943	645475	323646	44608.4
191	-13973.7	-466297	608245	306942	-16118.4
190.5	-134553	-799593	563685	287283	-82202.2
190	-264814	-1159830	511798	264670	-153643
