# Supplementary material for: Tryptophan-galactosylamine conjugates inhibit and disaggregate amyloid fibrils of Aβ42 and hIAPP peptides while reducing their toxicity
Source: Commun Biol. 2020 Sep 2;3:484. doi: 10.1038/s42003-020-01216-5 (PMC7468108; doi:10.1038/s42003-020-01216-5)
Supplement: Supplementary file 3 — Supplementary Data [file 42003_2020_1216_MOESM3_ESM.zip › Supplementary Data/Supplementary data_Figure 8.xlsx]

## Sheet: Figure 8a
Figure 8a. The toxicity of the hybrid molecules towards SH-SY5Y cells evaluated by XTT assay.
Normalized XTT data
Samples	%Viability	Standard deviation	Standard error	p-value
Control	100	0.0816497	0.0408248
WW- 0.2µM	98.8443	4.36334	2.18167	2.27183e-07
WW- 1 µM	100.269	2.23897	1.11948	3.64264e-09
WW- 10 µM	98.3762	2.14295	1.07148	3.42405e-09
WW- 50 µM	90.8621	1.57803	0.789014	1.30986e-09
WW- 250 µM	88.3672	1.32831	0.664157	6.43821e-10
WGal- 0.2µM	115.555	5.31429	2.65714	1.55701e-07
WGal- 1 µM	104.055	4.63755	2.31877	1.92504e-07
WGal- 10 µM	106.417	3.36564	1.68282	2.26992e-08
WGal- 50 µM	99.6445	4.97644	2.48822	4.56338e-07
WGal- 250 µM	95.0297	3.50148	1.75074	9.31573e-08
WGalNH2- 0.2µM	125.014	8.54902	4.27451	1.26941e-06
WGalNH2- 1 µM	98.4199	4.0637	2.03185	1.55616e-07
WGalNH2- 10 µM	105.938	3.56691	1.78346	3.35929e-08
WGalNH2- 50 µM	96.8657	5.70267	2.85133	1.37628e-06
WGalNH2- 250 µM	93.1842	1.9227	0.96135	3.21755e-09
WGalNAc- 0.2µM	108.552	3.14501	1.5725	1.24287e-08
WGalNAc- 1 µM	104.827	4.93741	2.46871	2.59452e-07
WGalNAc- 10 µM	97.9102	1.32891	0.664457	2.06969e-10
WGalNAc- 50 µM	95.0071	2.92031	1.46015	3.16248e-08
WGalNAc- 250 µM	93.0441	4.51898	2.25949	5.35057e-07

## Sheet: Figure 8b
Figure 8b. The toxicity of the hybrid molecules towards HEK-293 cells evaluated by XTT assay.
Normalized XTT data
Samples	%Viability	Standard deviation	Standard error	p-value
Control	100	4.14769	2.07385
WW- 0.2µM	93.6317	5.79512	2.89756	0.421586
WW- 1 µM	98.3963	2.34301	1.17151	0.00117349
WW- 10 µM	94.3152	2.8224	1.4112	0.0739488
WW- 50 µM	84.5063	3.11945	1.55973	0.00674799
WW- 250 µM	83.6778	3.09639	1.54819	0.00374393
WGal- 0.2µM	97.0045	7.80863	3.90432	0.183926
WGal- 1 µM	97.3734	6.88654	3.44327	0.121089
WGal- 10 µM	100.316	2.45488	1.22744	0.000420094
WGal- 50 µM	105.931	6.8185	3.40925	0.005041
WGal- 250 µM	101.059	3.72935	1.86467	0.00205753
WGalNH2- 0.2µM	99.1219	1.92123	0.960614	0.000290869
WGalNH2- 1 µM	95.3316	0.978651	0.489326	0.000789965
WGalNH2- 10 µM	98.5174	4.29769	2.14884	0.0150083
WGalNH2- 50 µM	96.3611	3.14754	1.57377	0.018536
WGalNH2- 250 µM	89.8766	2.85745	1.42873	0.447135
WGalNAc- 0.2µM	93.1008	3.27053	1.63526	0.284212
WGalNAc- 1 µM	98.9618	0.821457	0.410728	1.54222e-05
WGalNAc- 10 µM	100.587	11.9484	5.97419	0.164472
WGalNAc- 50 µM	94.7129	2.13416	1.06708	0.0211786
WGalNAc- 250 µM	97.3154	1.63775	0.818875	0.000591168
