# Supplementary material for: Tryptophan-galactosylamine conjugates inhibit and disaggregate amyloid fibrils of Aβ42 and hIAPP peptides while reducing their toxicity
Source: Commun Biol. 2020 Sep 2;3:484. doi: 10.1038/s42003-020-01216-5 (PMC7468108; doi:10.1038/s42003-020-01216-5)
Supplement: Supplementary file 3 — Supplementary Data [file 42003_2020_1216_MOESM3_ESM.zip › Supplementary Data/Supplementary data_Figure 9.xlsx]

## Sheet: Figure 9a
Figure 9a. Effects of pre-formed Aβ42 fibrils on viability of SH-SY5Y cells were examined using XTT reduction assay.
Samples	%Viability	Standard error	p-value
Control	100	7.47421
Aβ42 (1 µM)	96.1374	2.89932	0.0494605
Aβ42 (5 µM)	75.9679	4.18293	1.85852e-07
Aβ42 (10 µM)	57.8672	2.72193	4.05848e-10
Aβ42 (15 µM)	46.4771	2.38377	3.36003e-11
Aβ42 (20 µM)	39.8837	3.03575	1.40551e-11

## Sheet: Figure 9b
Figure 9b. IC50 value of Aβ42 assemblies was calculated from the XTT assay and found as ~13 µM.
IC50 value was calculated from the respective plot
Samples	%Viability	Standard error
Control	100	7.47421
Aβ42 (1 µM)	96.1374	2.89932
Aβ42 (5 µM)	75.9679	4.18293
Aβ42 (10 µM)	57.8672	2.72193
Aβ42 (15 µM)	46.4771	2.38377
Aβ42 (20 µM)	39.8837	3.03575

## Sheet: Figure 9c
Figure 9c. Effects of pre-formed hIAPP fibrils on viability of HEK-293 cells were examined using XTT reduction assay.
Samples	%Viability	Standard error	p-value
Control	100	8.86559
hIAPP (1 µM)	80.0644	9.52828	0.00137023
hIAPP (5 µM)	61.9286	5.29367	8.94148e-07
hIAPP (10 µM)	50.3151	2.38823	2.31302e-08
hIAPP (15 µM)	44.4398	6.34782	4.09423e-08
hIAPP (20 µM)	36.3151	1.31348	1.61156e-09

## Sheet: Figure 9d
Figure 9d. IC50 value of pre-formed hIAPP fibrils was calculated from the XTT assay and found as ~10 µM.
IC50 value was calculated from the respective plot
Samples	%Viability	Standard error
Control	100	8.86559
hIAPP (1 µM)	80.0644	9.52828
hIAPP (5 µM)	61.9286	5.29367
hIAPP (10 µM)	50.3151	2.38823
hIAPP (15 µM)	44.4398	6.34782
hIAPP (20 µM)	36.3151	1.31348
